# Supplementary material for: Feeding habits of mosquitoes (Diptera: Culicidae) in an area of sylvatic transmission of yellow fever in the state of São Paulo, Brazil
Source: J Venom Anim Toxins Incl Trop Dis. 2015 Mar 20;21:6. doi: 10.1186/s40409-015-0005-z (PMC4373060; doi:10.1186/s40409-015-0005-z)
Supplement: Additional file 1: — Basic information on collection sites. [file 40409_2015_5_MOESM1_ESM.xlsx]

## Sheet: Plan1
	Additional file 1- Basic information on collection sites.
	Point	River Basin	Municipality	Latitude (S)	Longitude (W)	Area of forest fragment (ha)	Canopy (m)	Distance coll. point- human dwellings (m)	Type of hydric collection
	1	Tietê	Novo Horizonte	21°31'16.43"	49°22'5.78"	1541.86	25	1000	Reservoir
	2	Tietê	Sales	21°25'32.41"	49°30'1.35"	2806.44	25	400	Reservoir
	3	Tietê	Ubarana	21°15'21.22"	49°50'56.86"	229.32	10	2500	Reservoir
	4	Tietê	Zacarias	21°07'24.76"	50°06'31.40"	15.68	20	adjacent	Reservoir
	5	Tietê	Barbosa	21°14'37.31"	49°55'27.71"	79.24	20	adjacent	Reservoir
	6	Tietê	Buritama	21°06'15.46"	50°09'32.28"	18.26	12	adjacent	Reservoir
	7	Tietê	Santo Antônio do Aracanguá	20°50'43.96"	50°46'56.20"	315.4	22	120	Reservoir
	8	Tietê	Pereira Barreto	20°51'51.97"	50°57'10.14"	182.11	12	200	Reservoir
	9	São José dos Dourados	Sebastianópolis do Sul	20°34'42.70"	49°56'17.34"	174.87	12	800	River
	10	São José dos Dourados	Valentim Gentil	20°30'25.23"	50°11'9.76"	568.57	15	adjacent	River
	11	São José dos Dourados	São João do Iracema	20°29'11.75"	50°19'17.78"	1452.28	20	3200	River
	12	São José dos Dourados	Marinópolis	20°32'0.06"	50°49'0.01"	6.05	10	adjacent	River
	13	Turvo	Monte Azul Paulista	20°59'4.60"	48°42'26.62"	20.19	8	200	River
	14	Turvo	Paraíso	20°56'3.87"	48°47'30.19"	36.17	10	1700	River
	15	Turvo	Guapiaçu	20°40'21.03"	49°07'41.02"	33.74	10	1200	River
	16	Turvo	Nova Granada	20°30'5.01"	49°12'40.84"	50.43	10	3100	River
	17	Turvo	Orindiuva	20°13'26.76"	49°27'9.76"	41.42	20	600	River
	18	Turvo	Palestina	20°12'58.52"	49°32'34.53"	18.75	10	800	River
	19	Turvo	Palestina	20°17'46.11"	49°38'5.14"	55.08	8	500	River
	20	Turvo	Américo de Campos	20°12'4.84"	49°40'45.77"	12.1	10	350	River
	21	Turvo	Riolândia	20°10'35.18"	49°38'49.76"	43.56	10	800	River
	22	Turvo	Riolândia	20°09'23.79"	49°39'19.06"	68.89	10	2250	River
	23	Turvo	Pontes Gestal	20°05'56.76"	49°45'7.95"	137.84	10	1500	Reservoir
	24	Turvo	Cardoso	20°02'34.84"	49°52'8.55"	94.71	10	3500	Reservoir
