# Supplementary material for: Feeding habits of mosquitoes (Diptera: Culicidae) in an area of sylvatic transmission of yellow fever in the state of São Paulo, Brazil
Source: J Venom Anim Toxins Incl Trop Dis. 2015 Mar 20;21:6. doi: 10.1186/s40409-015-0005-z (PMC4373060; doi:10.1186/s40409-015-0005-z)
Supplement: Additional file 2: — Number of collected females and males of Aedini, Mansoniini and Sabethini tribes in the northwestern São Paulo state, Brazil, between 2006 and 2008. [file 40409_2015_5_MOESM2_ESM.xlsx]

## Sheet: Plan1
	Additional file 2 - Number of collected females and males of Aedini, Mansoniini and Sabethini tribes in the Northwest of the state of São Paulo, Brazil, between 2006 and 2008.
	Genus/Species	Female	Male	Total
	Ae. aegypti	1	0	1
	Ae. albopictus	85	24	109
	Ae. argyrothorax	30	0	30
	Ae. fulvithorax	21	1	22
	Ae. fulvus	1	0	1
	Ae. nubilus	0	5	5
	Ae. scapularis	8724	161	8885
	Ae. serratus	701	13	714
	Ae. serratus/aenigmaticus	615	0	615
	Ae. serratus/nubilus	799	0	799
	Ae. terrens	44	0	44
	Aedes	11021	204	11225
	Cq. albicosta	19	0	19
	Cq. crhysonotum/albifera	6	0	6
	Cq. hermanoi	26	0	26
	Cq. juxtamansonia	6	0	6
	Cq. nigricans	8	0	8
	Cq. shannoni	2	0	2
	Cq. venezuelensis	92	0	92
	Coquillettidia	159	0	159
	Hg. janthinomys/capricornii	147	0	147
	Hg. leucocelaenus	345	1	346
	Hg. spegazzini	1	0	1
	Haemagogus	493	1	494
	Li. durhami	88	36	124
	Limatus	88	36	124
	Ma. amazonensis	8	1	9
	Ma. humeralis	689	7	696
	Ma. indubitans	0	4	4
	Ma. titillans	305	2	307
	Ma. wilsoni	35	1	36
	Mansonia	1037	15	1052
	Ps. albigenu	6495	124	6619
	Ps. albipes	0	11	11
	Ps. discrucians	723	10	733
	Ps. ferox	1459	36	1495
	Ps. lutzii	29	0	29
	Ps. spp.	1	52	53
	Psorophora	8707	233	8940
	Sa. albiprivus	100	0	100
	Sa. chloropterus	9	0	9
	Sa. glaucodaemon	690	26	716
	Sa. gymnothorax	27	0	27
	Sa. tridentatus	15	0	15
	Sa. undosus/fabricii	3	0	3
	Sa. spp.	1	1	2
	Sabethes	845	27	872
	Wy. bourrouli	1	0	1
	Wy. felicia/pampeithes	4	0	4
	Wy. melanocephala	456	0	456
	Wy. roucouyana/chalcocephala	1390	0	1390
	Wy. undulata	18	0	18
	Wy. spp.	660	0	660
	Wyeomyia	2529	0	2529
	TOTAL	24879	516	25395
