# Supplementary material for: Feeding habits of mosquitoes (Diptera: Culicidae) in an area of sylvatic transmission of yellow fever in the state of São Paulo, Brazil
Source: J Venom Anim Toxins Incl Trop Dis. 2015 Mar 20;21:6. doi: 10.1186/s40409-015-0005-z (PMC4373060; doi:10.1186/s40409-015-0005-z)
Supplement: Additional file 3: — Number of collected and engorged females of the less abundant species. [file 40409_2015_5_MOESM3_ESM.xlsx]

## Sheet: Addfile3
	Additional file 3 - Number of collected and engorged females of the less abundant species.
	Municipality	Collection site	Species
			Ae. fulvus		Ae. terrens		Cq. venezuelensis		Hg. janthinomys/ capricornii		Ma. humeralis		Ma. titillans		Ps. discrucians		Wy. spp.		Total
			Col.	Eng.	Col.	Eng.	Col.	Eng.	Col.	Eng.	Col.	Eng.	Col.	Eng.	Col.	Eng.	Col.	Eng.	Col.	Eng.
	Novo Horizonte	1	0	0	7	0	0	0	13	0	1	0	17	0	2	0	0	0	40	0
	Sales	2	0	0	0	0	0	0	110	0	3	0	10	0	5	0	0	0	128	0
	Ubarana	3	0	0	1	0	5	0	0	0	82	2	107	0	1	0	325	1	521	3
	Zacarias	4	0	0	0	0	0	0	0	0	0	0	2	0	0	0	8	0	10	0
	Barbosa	5	0	0	0	0	12	0	0	0	14	0	41	0	2	0	310	0	379	0
	Buritama	6	0	0	3	0	0	0	1	0	0	0	0	0	1	0	0	0	5	0
	Sto. Antônio do Aracanguá	7	0	0	1	0	0	0	5	0	0	0	0	0	5	0	0	0	11	0
	Pereira Barreto	8	0	0	0	0	0	0	0	0	0	0	0	0	8	0	0	0	8	0
	Sebastianópolis do Sul	9	0	0	1	0	0	0	0	0	3	0	0	0	6	0	2	0	12	0
	Valentim Gentil	10	0	0	3	0	0	0	0	0	0	0	0	0	0	0	0	0	3	0
	São João do Iracema	11	0	0	2	1	1	0	0	0	0	0	0	0	2	0	0	0	5	1
	Marinópolis	12	0	0	0	0	48	0	0	0	284	3	32	0	163	1	0	0	527	4
	Monte Azul Paulista	13	0	0	0	0	0	0	1	0	0	0	0	0	3	0	0	0	4	0
	Paraíso	14	1	1	2	0	0	0	0	0	0	0	0	0	1	0	0	0	4	1
	Guapiaçu	15	0	0	0	0	0	0	0	0	1	0	0	0	4	0	1	0	6	0
	Nova Granada	16	0	0	0	0	9	1	0	0	1	0	61	1	32	0	12	0	115	2
	Orindiuva	17	0	0	0	0	12	0	0	0	283	0	22	0	222	0	1	0	540	0
	Palestina	18	0	0	1	0	0	0	0	0	0	0	0	0	46	0	0	0	47	0
		19	0	0	0	0	2	0	0	0	0	0	9	0	131	0	0	0	142	0
	Américo de Campos	20	0	0	0	0	1	0	5	1	0	0	0	0	9	0	0	0	15	1
	Riolândia	21	0	0	0	0	0	0	11	0	2	0	0	0	57	0	0	0	70	0
		22	0	0	1	0	0	0	1	0	0	0	0	0	20	0	0	0	22	0
	Pontes Gestal	23	0	0	21	0	2	0	0	0	14	0	4	0	3	0	1	0	45	0
	Cardoso	24	0	0	1	0	0	0	0	0	1	0	0	0	0	0	0	0	2	0
		Total	1	1	44	1	92	1	147	1	689	5	305	1	723	1	660	1	2661	12
	% E/C		100		2.27273		1.08696		0.680272		0.725689		0.327869		0.138313		0.151515		0.450958
